# Supplementary material for: Environmental barriers matter from the early stages of functional decline among older adults in France
Source: PLoS One. 2022 Jun 22;17(6):e0270258. doi: 10.1371/journal.pone.0270258 (PMC9216542; doi:10.1371/journal.pone.0270258)
Supplement: S3 Table — CARE-Seniors Ménages Survey (60+ with at least 1 FL) 2015, France. (XLSX) [file pone.0270258.s003.xlsx]

## Sheet: Feuil1
S3 Table. Relative Adjusted Predictions at Representative values ° (APRs) of OADL difficulties and resort to assistance, for 1 to 10+ severe FLs (Calculations based on APRs estimated in model 2). CARE-Seniors Ménages Survey (60+ with at least 1 FL) 2015, France
A. Diversity of food outlets in the city/town of residence					B. Stairs/Steps to get out
Number of severe functional limitations	Diversity of food outlets in the city/town of residence	No OADL difficulties	Difficulties but no resort to assistance	Resort to assistance	Number of severe functional limitations	Stairs/Steps to get out	No OADL difficulties	Difficulties but no resort to assistance	Resort to assistance
1	High	0.757387	0.106411	0.136202	1	No	0.773316	0.0936262	0.133057
	Low	0.740687	0.092429	0.166884		Yes	0.733842	0.108495	0.157663
2	High	0.656946	0.131738	0.211316	2	No	0.674446	0.116942	0.208612
	Low	0.633768	0.112418	0.253815		Yes	0.626946	0.132225	0.240829
3	High	0.539893	0.15327	0.306837	3	No	0.557121	0.137137	0.305741
	Low	0.511674	0.12809	0.360236		Yes	0.505357	0.151115	0.343528
4	High	0.416584	0.16715	0.416266	4	No	0.431576	0.150512	0.417911
	Low	0.386404	0.136534	0.477061		Yes	0.380907	0.161686	0.457408
5	High	0.299865	0.171054	0.529081	5	No	0.311258	0.154709	0.534033
	Low	0.271445	0.136483	0.592072		Yes	0.266937	0.162302	0.570761
6	High	0.200867	0.165014	0.634119	6	No	0.208387	0.149591	0.642022
	Low	0.177221	0.128711	0.694068		Yes	0.173803	0.153727	0.67247
7	High	0.125575	0.151201	0.723224	7	No	0.129918	0.13713	0.732952
	Low	0.10807	0.115535	0.776394		Yes	0.105737	0.138601	0.755662
8	High	0.0739044	0.132875	0.793221	8	No	0.0761496	0.120407	0.803443
	Low	0.0622203	0.0997682	0.838012		Yes	0.0607999	0.120223	0.818977
9	High	0.0414716	0.113153	0.845376	9	No	0.0425456	0.102383	0.855071
	Low	0.0342986	0.0837662	0.881935		Yes	0.0335176	0.101391	0.865092
10 and more	High	0.0224911	0.0942412	0.883268	10 and more	No	0.0229827	0.0851317	0.891886
	Low	0.0183503	0.0690003	0.912649		Yes	0.0179523	0.0838739	0.898174
C. Poor-quality pedestrian areas					D. Lack of places to rest
Number of severe functional limitations	Poor-quality pedestrian areas	No OADL difficulties	Difficulties but no resort to assistance	Resort to assistance	Number of severe functional limitations	Lack of places to rest	No OADL difficulties	Difficulties but no resort to assistance	Resort to assistance
1	No	0.767501	0.0922702	0.140228	1	No	0.766039	0.0934074	0.140553
	Yes	0.686682	0.138223	0.175095		Yes	0.687012	0.137218	0.175769
2	No	0.665792	0.115255	0.218953	2	No	0.664118	0.11657	0.219312
	Yes	0.573286	0.165321	0.261393		Yes	0.573527	0.164071	0.262402
3	No	0.545993	0.134927	0.319081	3	No	0.544206	0.136349	0.319445
	Yes	0.450221	0.185335	0.364444		Yes	0.450279	0.18387	0.365851
4	No	0.419232	0.147586	0.433182	4	No	0.41745	0.149029	0.433521
	Yes	0.33019	0.194686	0.475124		Yes	0.330025	0.193063	0.476912
5	No	0.299464	0.151009	0.549527	5	No	0.297825	0.152383	0.549792
	Yes	0.22538	0.192302	0.582318		Yes	0.225049	0.190593	0.584357
6	No	0.198641	0.145283	0.656076	6	No	0.197282	0.146517	0.656202
	Yes	0.14344	0.179844	0.676716		Yes	0.143062	0.178133	0.678805
7	No	0.122857	0.13255	0.744592	7	No	0.121857	0.133611	0.744533
	Yes	0.0857693	0.16075	0.753481		Yes	0.0854429	0.159119	0.755438
8	No	0.0715665	0.115919	0.812515	8	No	0.0709097	0.116809	0.812281
	Yes	0.0487685	0.138762	0.812469		Yes	0.0485339	0.137277	0.814189
9	No	0.0398099	0.0982559	0.861934	9	No	0.0394172	0.0989955	0.861587
	Yes	0.0267256	0.116807	0.856468		Yes	0.0265757	0.115503	0.857921
10 and more	No	0.0214426	0.0815058	0.897052	10 and more	No	0.0212227	0.0821177	0.89666
	Yes	0.0142821	0.0966284	0.889089		Yes	0.0141935	0.0955163	0.89029
° Adjusted on gender, age as a continuous variable, level of education, living alone, frequency of relationships with family members (other than co-residents), with friends and neighbours, number of diagnosed chronic diseases, psychological distress, number of severe functional limitations and all the environmental barriers.
* p-values were used to test whether the differences (MERVs) between the predicted probabilities (APRs) were significantly different from 0.
